# Supplementary material for: Discovery of a Potent and Highly Isoform-Selective Inhibitor of the Neglected Ribosomal Protein S6 Kinase Beta 2 (S6K2)
Source: Cancers (Basel). 2021 Oct 13;13(20):5133. doi: 10.3390/cancers13205133 (PMC8534050; doi:10.3390/cancers13205133)
Supplement: Supplementary file 1 [file cancers-13-05133-s001.zip]

Archive with 1 entries (1 files):
- cancers-1381363-supplementary.pdf
